# Supplementary material for: The COVID-19 Pandemic and Its Impact on Families’ Mental Health: The Role Played by Parenting Stress, Parents’ Past Trauma, and Resilience
Source: Int J Environ Res Public Health. 2021 Oct 30;18(21):11450. doi: 10.3390/ijerph182111450 (PMC8583183; doi:10.3390/ijerph182111450)
Supplement: Supplementary file 1 [file ijerph-18-11450-s001.zip]

Archive with 1 entries (1 files):
- ijerph-1401373-supplementary.pdf
